# Supplementary material for: Extracellular Vesicle Analysis by Paper Spray Ionization Mass Spectrometry
Source: Metabolites. 2021 May 11;11(5):308. doi: 10.3390/metabo11050308 (PMC8151837; doi:10.3390/metabo11050308)
Supplement: Supplementary file 1 [file metabolites-11-00308-s001.zip]

Archive with 1 entries (1 files):
- metabolites-1158208-supplementary.xlsx
