# Supplementary material for: Extracellular Vesicle Analysis by Paper Spray Ionization Mass Spectrometry
Source: Metabolites. 2021 May 11;11(5):308. doi: 10.3390/metabo11050308 (PMC8151837; doi:10.3390/metabo11050308)
Supplement: Supplementary file 1 [file metabolites-11-00308-s001.zip › metabolites-1158208-supplementary.xlsx]

## Sheet: TableS1
Table S1. Parameters for Nanoparticle Tracking Analysis of O. formigenes EV Isolate
Parameter	Detail
Instrument	NanoSight NS300
NTA Version	NTA 3.4 Build 3.4.003
Diluent	Water (1:1)
Camera Type	sCMOS
Camera Level	13
Laser Type	Blue 488
Slider Shutter	1232
Slider Gain	219
Frames/Sec	25
# Frames	1498
Temperature	25.0 ºC
Viscosity	1.0 cP
Syringe Pump Speed	80
Detect Threshold	11
Blur Size	Auto
Max Jump Distance	Auto: 12.4-13.9 pix
